# Supplementary material for: Clinical, Pathological and Prognostic Features of Rare BRAF Mutations in Metastatic Colorectal Cancer (mCRC): A Bi-Institutional Retrospective Analysis (REBUS Study)
Source: Cancers (Basel). 2021 Apr 27;13(9):2098. doi: 10.3390/cancers13092098 (PMC8123617; doi:10.3390/cancers13092098)
Supplement: Supplementary file 1 [file cancers-13-02098-s001.zip]

Archive with 1 entries (1 files):
- cancers-1137128-supplementary.pdf
